# Supplementary material for: Optimizing the Synthesis of Deuterated Isotopomers and Isotopologues of Cyclohexene using Molecular Rotational Resonance Spectroscopy
Source: J Am Chem Soc. 2025 Sep 12;147(38):35055–68. doi: 10.1021/jacs.5c12001 (PMC12464997; doi:10.1021/jacs.5c12001)
Supplement: Supplementary file 1 [file ja5c12001_si_001.xyz]

57
6HD
W      -0.356700    0.153200   -0.145800
P      -0.847100   -2.355700   -0.343300
O      -2.499800    1.642900   -1.588800
N       0.850500   -0.509500    1.650600
N       2.206400   -0.400600    1.610500
N       2.670300   -0.392000   -0.870700
N       1.407000   -0.466600   -1.352300
N       2.332400    1.744300    0.322100
N       1.025200    1.913100   -0.007600
N      -1.484600    0.881500   -1.269600
C       0.554500   -1.115400    2.811300
H      -0.472200   -1.316300    3.089500
C       1.715200   -1.407200    3.522200
H       1.796200   -1.890000    4.485600
C       2.739800   -0.932500    2.721700
H       3.813100   -0.927800    2.865300
C       2.822300   -1.146100   -2.951000
H       3.212600   -1.510700   -3.890500
C       3.536100   -0.796500   -1.815900
H       4.600100   -0.799200   -1.614000
C       0.879100    3.197800   -0.352100
H      -0.077100    3.573700   -0.692900
C       2.092000    3.878100   -0.228000
H       2.286000    4.922900   -0.425400
C       2.986900    2.914500    0.196500
H       4.046200    2.969100    0.414500
C       0.685300   -3.355900   -0.309500
H       0.418800   -4.418300   -0.357700
H       1.333700   -3.112300   -1.156800
C      -1.850300   -3.227600    0.911000
H      -1.391900   -3.125000    1.900200
H      -2.873600   -2.843600    0.945400
C      -1.650900   -2.836500   -1.910300
H      -1.746100   -3.927900   -1.958800
H      -2.647100   -2.384200   -1.967700
B       2.936400    0.331300    0.470900
H       4.112300    0.386800    0.693500
C      -2.132700   -0.032600    1.218500
H      -1.931600   -0.727300    2.032300
C      -1.559300    1.277500    1.336900
H      -0.958500    1.496300    2.222400
C       1.489200   -0.916800   -2.611200
H       0.588900   -1.053600   -3.199500
H      -1.880800   -4.291200    0.646400
H       1.229800   -3.167900    0.623700
H      -1.060000   -2.488800   -2.763500
C      -4.192800    1.008600    0.076600
H      -4.900300    0.773100   -0.727000
H      -4.780000    1.450900    0.893400
C      -3.489500   -0.265100    0.559100
H      -3.400000   -0.955400   -0.290600
H      -4.148100   -0.774200    1.276300
C      -2.299200    2.466500    0.760700
H      -2.945000    2.905200    1.536400
H      -1.619700    3.269800    0.457100
C      -3.237000    2.090200   -0.366500
H      -3.770700    2.967000   -0.745100
57
4D
W      -0.368900    0.260000   -0.060200
O      -1.818100    1.025700   -2.536200
N      -1.228100    0.750300   -1.529700
P      -1.114800   -2.185500   -0.371800
C       0.294600   -3.351600   -0.391600
H      -0.096300   -4.373700   -0.455500
H       0.950200   -3.168800   -1.248000
C      -2.221400   -3.008300    0.826600
H      -1.784900   -2.996400    1.830500
H      -3.205900   -2.531600    0.850000
C      -1.982100   -2.494900   -1.946500
H      -2.196600   -3.566600   -2.035400
H      -2.926200   -1.939000   -1.959800
H      -2.343200   -4.050600    0.508600
H       0.873700   -3.248600    0.533800
H      -1.375100   -2.181300   -2.800600
N       0.797300   -0.616700    1.677500
N       2.152800   -0.641500    1.644300
N       2.519600   -0.685500   -0.843400
N       1.249200   -0.558700   -1.303500
N       2.496700    1.482800    0.329400
N       1.219600    1.823300    0.004500
C       0.434000   -1.249000    2.803300
H      -0.612600   -1.355200    3.064200
C       1.557300   -1.689100    3.501600
H       1.585300   -2.224500    4.439800
C       2.628800   -1.279500    2.726600
H       3.696700   -1.390800    2.868300
C       2.546600   -1.292600   -2.978000
H       2.874200   -1.633800   -3.949700
C       3.313200   -1.119900   -1.837000
H       4.373000   -1.260400   -1.663200
C       1.246400    3.108100   -0.375300
H       0.339300    3.602900   -0.702000
C       2.541000    3.616000   -0.282500
H       2.875300    4.618600   -0.508200
C       3.300700    2.547900    0.160700
H       4.361000    2.463900    0.364500
B       2.923500    0.000800    0.486100
H       4.105500   -0.082400    0.662000
C       1.261600   -0.912500   -2.596800
H       0.350700   -0.878900   -3.183000
C      -2.261300    0.071200    1.223400
H      -2.250900   -0.753100    1.934200
C      -1.558800    1.243100    1.650100
H      -0.862200    1.217000    2.487500
C      -2.841600    2.666100    0.025100
H      -2.640000    2.643400   -1.055000
H      -3.122600    3.706300    0.241200
C      -3.985500    1.726700    0.402500
H      -4.826800    1.858100   -0.287800
H      -4.342600    2.017700    1.401000
C      -3.568700    0.257700    0.453700
H      -3.502300   -0.147300   -0.565300
H      -4.357600   -0.319400    0.955200
C      -1.623800    2.368400    0.845300
H      -0.928900    3.181600    1.044100
57
TS-6HD-4D
W      -0.335800    0.204000   -0.080200
P      -1.190200   -2.178700   -0.297600
O      -1.963600    1.499200   -2.207700
N       0.941400   -0.610000    1.646100
N       2.295200   -0.611100    1.528800
N       2.582100   -0.660000   -0.978100
N       1.292000   -0.591600   -1.385000
N       2.530700    1.511900    0.213100
N       1.226500    1.814700   -0.011300
N      -1.267300    0.893200   -1.407100
C       0.667200   -1.201200    2.817400
H      -0.356600   -1.323500    3.149200
C       1.840900   -1.589900    3.462700
H       1.938900   -2.085700    4.418100
C       2.851500   -1.192100    2.605700
H       3.928400   -1.275900    2.684700
C       2.538600   -1.379500   -3.075300
H       2.834300   -1.764100   -4.041200
C       3.348400   -1.127600   -1.980500
H       4.417500   -1.235200   -1.844600
C       1.169100    3.133300   -0.225300
H       0.223000    3.610300   -0.450400
C       2.441800    3.700100   -0.132000
H       2.714800    4.739000   -0.252100
C       3.275100    2.631400    0.145300
H       4.346200    2.582100    0.297600
C       0.075900   -3.415500   -0.775900
H      -0.348600   -4.422900   -0.691500
H       0.419000   -3.258600   -1.802100
C      -1.892900   -3.033700    1.161000
H      -1.101700   -3.189700    1.902900
H      -2.706700   -2.470000    1.623700
C      -2.484200   -2.371300   -1.571800
H      -2.769800   -3.425200   -1.674200
H      -3.367500   -1.783400   -1.296000
B       3.004700    0.044300    0.331400
H       4.195100   -0.006000    0.471800
C      -2.029000    0.210100    1.359200
H      -1.790000   -0.402700    2.230600
C      -1.389400    1.509700    1.350700
H      -0.763100    1.814900    2.191400
C       1.258500   -1.016100   -2.652900
H       0.315300   -1.052600   -3.187400
H      -2.270900   -4.012900    0.843500
H       0.936100   -3.329900   -0.099000
H      -2.106400   -2.002100   -2.532000
C      -2.134700    2.613500    0.696100
H      -1.616700    3.554500    0.497900
C      -3.262500    2.357700   -0.116400
H      -3.677600    3.182500   -0.695600
H      -3.049400    2.964700    1.352000
C      -3.987000    1.081400   -0.054600
H      -3.835600    0.649400   -1.057700
H      -5.066100    1.274900    0.001100
C      -3.514400    0.138000    1.046100
H      -3.832400   -0.880200    0.788400
H      -4.062000    0.393900    1.968100
57
6HP
W      -0.362300    0.119000   -0.147300
N      -1.604500    0.436700   -1.333300
O      -2.842900    0.596000   -1.724600
C      -1.467900    1.331300    1.358900
C      -2.259000    2.576600    1.030700
C      -2.112200    0.058300    1.251600
H      -0.786600    1.466200    2.202900
C      -3.202800    2.466500   -0.175600
H      -1.597200    3.442300    0.901200
H      -2.856300    2.806000    1.928400
C      -3.477900    0.044000    0.584900
H      -2.011400   -0.663400    2.062700
C      -3.628800    1.047000   -0.544700
H      -2.746000    2.911900   -1.069200
H      -3.751000   -0.956600    0.221800
H      -4.236400    0.322000    1.334600
H      -4.645000    1.024900   -0.948600
N       1.375700   -0.550800   -1.358400
C       1.434100   -1.112000   -2.573500
N       2.650000   -0.392400   -0.929700
C       2.763200   -1.331000   -2.935600
H       0.521100   -1.327800   -3.116500
B       2.928600    0.456700    0.332200
C       3.499800   -0.855100   -1.863200
H       3.136100   -1.768700   -3.850700
N       2.264600   -0.213600    1.552900
N       2.261000    1.829400    0.086500
H       4.106700    0.578300    0.511500
H       4.569000   -0.804000   -1.698800
C       2.849400   -0.636900    2.685400
N       0.919600   -0.401700    1.634800
C       2.840700    3.033200   -0.082300
N       0.933700    1.923500   -0.182000
C       1.870300   -1.114300    3.540600
H       3.923200   -0.561100    2.803500
C       0.680300   -0.941200    2.838400
C       1.872500    3.939300   -0.474800
H       3.903100    3.153100    0.089500
C       0.692800    3.193400   -0.525300
H       2.000000   -1.523000    4.532500
H      -0.332500   -1.175600    3.143800
H       1.999700    4.990300   -0.692700
H      -0.308800    3.502300   -0.799900
P      -0.822800   -2.389100   -0.106800
C      -1.683600   -2.968100   -1.607700
C      -1.807400   -3.155600    1.226700
C       0.707400   -3.390100   -0.048800
H      -2.668200   -2.491400   -1.668300
H      -1.810300   -4.056500   -1.568300
H      -1.111500   -2.705100   -2.503000
H      -1.332100   -2.994800    2.199800
H      -1.860700   -4.233900    1.035000
H      -2.823600   -2.750300    1.248900
H       0.443600   -4.453700   -0.015600
H       1.280900   -3.136000    0.851000
H       1.328900   -3.203300   -0.930500
H      -4.107200    3.054000    0.019800
57
4P
W      -0.436400    0.152300   -0.038100
N      -1.299900    0.612600   -1.520500
O      -1.795100    0.864700   -2.582500
C      -1.330600    1.530500    1.496300
C      -2.161000    2.742100    1.120800
C      -2.036600    0.281000    1.581100
H      -0.599600    1.708400    2.288700
C      -3.068100    2.510600   -0.083900
H      -1.517800    3.612100    0.939700
H      -2.770100    3.003200    2.001400
C      -2.998600    0.042000    0.610000
H      -1.816100   -0.498600    2.307900
C      -3.727800    1.128700   -0.103000
H      -2.487000    2.639700   -1.003700
H      -3.453100   -0.947000    0.546800
H      -4.704000    1.154600    0.411500
H      -3.961600    0.821100   -1.131400
N       1.204000   -0.543900   -1.349500
C       1.154500   -0.998800   -2.608900
N       2.506600   -0.530000   -0.980400
C       2.439500   -1.301900   -3.058500
H       0.204200   -1.092600   -3.121600
B       2.918200    0.255400    0.286700
C       3.266200   -0.976200   -1.995800
H       2.726900   -1.693300   -4.024000
N       2.282600   -0.409300    1.517200
N       2.325000    1.673400    0.114300
H       4.110600    0.298700    0.395900
H       4.343400   -1.016200   -1.892300
C       2.897000   -0.912100    2.600400
N       0.935400   -0.526700    1.647900
C       2.969600    2.841800   -0.065600
N       1.000100    1.848300   -0.117300
C       1.933100   -1.376800    3.478200
H       3.977600   -0.897100    2.669500
C       0.724800   -1.109700    2.838200
C       2.045600    3.807300   -0.422400
H       4.042700    2.895700    0.069500
C       0.824000    3.131400   -0.448100
H       2.082800   -1.837300    4.444300
H      -0.279300   -1.313700    3.188100
H       2.228100    4.850800   -0.636800
H      -0.165100    3.501500   -0.690600
P      -1.010900   -2.350900   -0.183000
C      -2.041000   -2.783100   -1.622600
C      -1.862600   -3.150700    1.222900
C       0.468700   -3.412300   -0.330700
H      -3.001800   -2.259700   -1.555200
H      -2.216000   -3.865000   -1.649700
H      -1.538700   -2.475700   -2.546000
H      -1.214100   -3.133100    2.105200
H      -2.054500   -4.195700    0.951600
H      -2.815500   -2.673100    1.468300
H       0.156700   -4.462200   -0.282600
H       1.155100   -3.203300    0.498700
H       0.987800   -3.237100   -1.277700
H      -3.849200    3.279700   -0.111900
57
TS-6HP-4P
W      -0.389500    0.118000   -0.102700
N      -1.469400    0.419200   -1.465100
O      -2.340200    0.586600   -2.306000
C      -1.485100    1.364200    1.342500
C      -2.321400    2.593300    1.046700
C      -2.116700    0.063200    1.293800
H      -0.829400    1.516900    2.205200
C      -3.317700    2.418600   -0.095100
H      -1.691800    3.467900    0.842100
H      -2.889400    2.845800    1.957200
C      -3.405100   -0.014800    0.562700
H      -2.043300   -0.621100    2.140100
C      -3.871000    1.061900   -0.221800
H      -2.849800    2.592700   -1.078300
H      -3.806300   -0.998500    0.302700
H      -4.289700    0.471600    1.184800
H      -4.748400    0.898400   -0.847400
N       1.346900   -0.537500   -1.353500
C       1.395000   -1.098500   -2.567300
N       2.625600   -0.400700   -0.929100
C       2.720100   -1.343200   -2.934100
H       0.477000   -1.301300   -3.107800
B       2.925700    0.467500    0.316000
C       3.467100   -0.874600   -1.866300
H       3.083400   -1.788300   -3.849600
N       2.300200   -0.188300    1.561500
N       2.245900    1.836200    0.063900
H       4.108600    0.601900    0.463300
H       4.537800   -0.831800   -1.709200
C       2.904700   -0.602900    2.689000
N       0.960600   -0.380500    1.658100
C       2.822800    3.040400   -0.116600
N       0.918200    1.923900   -0.204400
C       1.938100   -1.081800    3.556800
H       3.979500   -0.521100    2.793800
C       0.737700   -0.916600    2.864500
C       1.851400    3.941400   -0.513300
H       3.886000    3.164000    0.048000
C       0.674400    3.189200   -0.557300
H       2.081600   -1.486400    4.548800
H      -0.272300   -1.156200    3.177300
H       1.975800    4.990900   -0.740100
H      -0.329600    3.492700   -0.831700
P      -0.830600   -2.392500   -0.103800
C      -1.725400   -2.992900   -1.578300
C      -1.769500   -3.169200    1.259500
C       0.702100   -3.395700   -0.082100
H      -2.722400   -2.538900   -1.607500
H      -1.826700   -4.084300   -1.544400
H      -1.187300   -2.709400   -2.489100
H      -1.273000   -2.985300    2.218200
H      -1.810400   -4.251100    1.085300
H      -2.792300   -2.782200    1.305700
H       0.444100   -4.460700   -0.041600
H       1.295700   -3.137700    0.803700
H       1.303400   -3.207500   -0.977400
H      -4.138000    3.146300   -0.049200
